# Supplementary material for: The Maize Clade A PP2C Phosphatases Play Critical Roles in Multiple Abiotic Stress Responses
Source: Int J Mol Sci. 2019 Jul 22;20(14):3573. doi: 10.3390/ijms20143573 (PMC6679055; doi:10.3390/ijms20143573)
Supplement: Supplementary file 1 [file ijms-20-03573-s001.zip]

Archive with 7 entries (6 files):
- supplementary files of 2019.7.22 ijms 553347/
- supplementary files of 2019.7.22 ijms 553347/Figure S1 of ijms.jpg
- supplementary files of 2019.7.22 ijms 553347/Figure S2 of ijms.jpg
- supplementary files of 2019.7.22 ijms 553347/Figure S3 of ijms.jpg
- supplementary files of 2019.7.22 ijms 553347/Figure S4 of ijms.jpg
- supplementary files of 2019.7.22 ijms 553347/Supplementary File(s).pptx
- supplementary files of 2019.7.22 ijms 553347/Table S1, Table S2 and Table S3 of ijms.docx
